# Supplementary material for: Expression and purification of recombinant G protein-coupled receptors: A review
Source: Protein Expr Purif. 2020 Mar;167:105524. doi: 10.1016/j.pep.2019.105524 (PMC6983937; doi:10.1016/j.pep.2019.105524)
Supplement: Multimedia component 1 [file mmc1.xml]

<?xml version="1.0" encoding="UTF-8" standalone="no"?><data:data><datasets><author>a.goddard@aston.ac.uk</author><type>0</type><dataset><value>1</value><reason>No data was used for the research described in the article</reason><comments/></dataset></datasets></data:data>
